# Supplementary material for: Characterization of E-Cadherin, SSEA-1, MSI-1, and SOX-2 Expression and Their Association with Pale Cells in Adenomyosis
Source: Biomolecules. 2024 Oct 24;14(11):1355. doi: 10.3390/biom14111355 (PMC11591647; doi:10.3390/biom14111355)
Supplement: Supplementary file 1 [file biomolecules-14-01355-s001.zip]

Archive with 1 entries (1 files):
- biomolecules-3252384-supplementary.pdf
